# Supplementary material for: Genomic and epidemiological characteristics of Shigella boydii in Australia, 1991–2022
Source: Pathog Glob Health. 2025 Oct 23;119(8):332–42. doi: 10.1080/20477724.2025.2573308 (PMC12897542; doi:10.1080/20477724.2025.2573308)
Supplement: S Boydii Manuscript_Supplementary Material_Table S1_updated August 2025.xlsx [file YPGH_A_2573308_SM2370.xlsx]

## Sheet: Supplementary Material_Table S1
Isolate Name	Accession	Sample	Country	Year	Beta-lactamase_(narrow-spectrum)	ESBL_(AmpC_type)	ESBL	Beta-lactamase_(not_ESBL_or_carbapenemase)	Chloramphenicol	Other_antimicrobial	Trimethoprim	Macrolide	Quinolone	Quinolone/Triclosan	Streptomycin	Sulfonamide	Tetracycline	ST	BAPS Lineage	S. boydii clade
AUSMDU00007314	SAMN41155789	Victorian	Asia not specified	2017	blaEC*					sat2	dfrA1				aadA1;aph(3'')-Ib;aph(6)-Id	sul2	tet(A)	243	1	N/A
AUSMDU00007317	SAMN47118119	Victorian	overseas not specified	2017	blaEC*			blaTEM-1			dfrA14		qnrS1		aph(3'')-Ib;aph(6)-Id	sul2		1743	2	N/A
AUSMDU00014572	SAMN41119615	Victorian	unknown	2018	blaEC*		blaCTX-M-15			sat2	dfrA1		gyrA_S83L;qnrS1		aadA1			243	1	N/A
AUSMDU00017375	SAMN41119625	Victorian	Morocco	2018	blaEC*			blaTEM-1	catA1*^						aph(3'')-Ib;aph(6)-Id*^	sul2	tet(A)*	145	3	N/A
AUSMDU00018412	SAMN41119616	Victorian	unknown	2018	blaEC*													243	1	N/A
AUSMDU00025308	SAMN41119622	Victorian	India	2019	blaEC*			blaOXA-1*	catA1*	sat2	dfrA1		gyrA_D87Y;qnrS1		aadA1*^		tet(B)	1273	7	N/A
AUSMDU00025925	SAMN41119624	Victorian	unknown	2019	blaEC*			blaOXA-1	catA1*	sat2	dfrA1		gyrA_D87Y		aadA1*^	sul2	tet(B)	13223	7	N/A
AUSMDU00035628	SAMN41119617	Victorian	unknown	2019	blaEC*		blaCTX-M-15			sat2	dfrA1		gyrA_S83L;qnrS1		aadA1			243	1	N/A
AUSMDU00036944	SAMN47118131	Victorian	India	2013	blaEC*													243	4	N/A
AUSMDU00036947	SAMN47118132	Victorian	unknown	2019	blaEC*					sat2	dfrA1		gyrA_S83L		aadA1			243	1	N/A
AUSMDU00036968	SAMN41155796	Victorian	overseas not specified	2015	blaEC*									gyrA_D87G				243	5	N/A
AUSMDU00054676	SAMN47118133	Victorian	Nepal	2010	blaEC*					sat2	dfrA1		gyrA_D87Y		aadA1;aph(3'')-Ib;aph(6)-Id	sul2		145	3	N/A
AUSMDU00054678	SAMN47118134	Victorian	Indonesia	2011	blaEC*													145	6	N/A
AUSMDU00054686	SAMN47118135	Victorian	overseas not specified	2013	blaEC*			blaOXA-1*	catA1*	sat2	dfrA1		gyrA_D87Y		aadA1*^	sul2	tet(B)	1273	7	N/A
AUSMDU00054693	SAMN47118136	Victorian	unknown	2013	blaEC*													145	6	N/A
AUSMDU00054695	SAMN47118137	Victorian	Burma	2013	blaEC*													145	6	N/A
AUSMDU00054696	SAMN47118138	Victorian	Ghana	2014	blaEC*				catA1		dfrA7				aph(3'')-Ib;aph(6)-Id*^	sul1*;sul2	tet(A)*	145	3	N/A
AUSMDU00054701	SAMN47118139	Victorian	India	2014	blaEC*					sat2	dfrA1		gyrA_S83L		aadA1			243	1	N/A
AUSMDU00054719	SAMN41155787	Victorian	unknown	2015	blaEC*					sat2	dfrA1				aadA1			243	1	N/A
AUSMDU00054728	SAMN41155791	Victorian	India	2016	blaEC*								gyrA_S83L					243	5	N/A
AUSMDU00054729	SAMN41155790	Victorian	Afghanistan	2016	blaEC*			blaOXA-1	catA1*	sat2	dfrA1		gyrA_D87Y		aadA1*^	sul2	tet(B)	1273	7	N/A
AUSMDU00054734	SAMN47118140	Victorian	unknown		blaEC*								qnrS1				tet(A)	1753	10	N/A
AUSMDU00054735	SAMN41155788	Victorian	Zimbabwe	2017	blaEC*					sat2	dfrA1				aadA1;aph(3'')-Ib*;aph(6)-Id	sul2	tet(A)	243	1	N/A
AUSMDU00067834	SAMN41119628	Victorian	India	2022	blaEC*													145	6	N/A
AUSMDU00077295	SAMN47118141	Victorian	India	2001	blaEC*				catA1		dfrA1				aadA1		tet(B)	145	3	N/A
AUSMDU00077299	SAMN47118142	Victorian	No travel	2002	blaEC*					sat2	dfrA1		gyrA_S83L		aadA1;aph(3'')-Ib;aph(6)-Id*	sul2	tet(A)	243	1	N/A
AUSMDU00077300	SAMN47118143	Victorian	Pakistan	2002	blaEC*					sat2	dfrA1				aadA1;aph(3'')-Ib;aph(6)-Id	sul2	tet(A)	243	5	N/A
AUSMDU00077301	SAMN47118144	Victorian	India	2003	blaEC*					sat2	dfrA1				aadA1;aph(3'')-Ib;aph(6)-Id	sul2	tet(A)	243	1	N/A
AUSMDU00077302	SAMN47118145	Victorian	India	2004	blaEC*					sat2	dfrA1		gyrA_D87Y		aadA1;aph(3'')-Ib;aph(6)-Id	sul2	tet(A)	145	3	N/A
AUSMDU00077303	SAMN47118146	Victorian	Pakistan	2004	blaEC*					sat2	dfrA1				aadA1;aph(3'')-Ib;aph(6)-Id	sul2		243	5	N/A
AUSMDU00077304	SAMN47118147	Victorian	India	2004	blaEC*					sat2	dfrA1		gyrA_S83L		aadA1;aph(3'')-Ib;aph(6)-Id*	sul2	tet(A)	243	1	N/A
AUSMDU00077306	SAMN47118148	Victorian	No travel	2005	blaEC*					sat2	dfrA1				aadA1;aph(3'')-Ib;aph(6)-Id	sul2	tet(A)	243	1	N/A
AUSMDU00077308	SAMN47118149	Victorian	Morocco	2005	blaEC*			blaTEM-1		sat2	dfrA1				aadA1		tet(A)	243	1	N/A
AUSMDU00077311	SAMN47118150	Victorian	No travel	2007	blaEC*													145	6	N/A
AUSMDU00077312	SAMN47118151	Victorian	Turkey	2007	blaEC*													145	3	N/A
AUSMDU00077314	SAMN47118152	Victorian	Peru	2008	blaEC*										aph(3'')-Ib;aph(6)-Id	sul2	tet(B)	145	6	N/A
AUSMDU00077315	SAMN47118153	Victorian	no travel	2008	blaEC*					sat2	dfrA1				aadA1;aph(3'')-Ib;aph(6)-Id	sul2	tet(A)	243	1	N/A
AUSMDU00077316	SAMN47118154	Victorian	unknown	2008	blaEC*					sat2	dfrA1		gyrA_D87Y		aadA1			145	3	N/A
AUSMDU00077317	SAMN47118155	Victorian	Nigeria	2008	blaEC*			blaTEM-1	catA1*^		dfrA7				aph(3'')-Ib;aph(6)-Id*^	sul1*;sul2	tet(A)*	145	3	N/A
AUSMDU00077318	SAMN47118156	Victorian	No travel	2008	blaEC*													243	4	N/A
AUSMDU00077319	SAMN47118157	Victorian	Bali	2009	blaEC*						dfrA14				aph(6)-Id;aph(3'')-Ib*^	sul2	tet(A)*	145	6	N/A
AUSMDU00077321	SAMN47118158	Victorian	Bali	2012	blaEC*										aph(3'')-Ib;aph(6)-Id	sul2	tet(A)	243	1	N/A
AUSMDU00077322	SAMN47118159	Victorian	Cambodia	2012	blaEC*			blaTEM-1	catA1		dfrA12	mph(A)			aadA2	sul1;sul2		145	6	N/A
AUSMDU00077323	SAMN47118160	Victorian	unknown	2013	blaEC*													243	5	N/A
ERR200264	ERR200264	Published	Burkina Faso	1954	blaEC*													1746	5	N/A
ERR200265	ERR200265	Published	United States	1965	blaEC*													243	5	N/A
ERR200266	ERR200266	Published	Morocco	2009	blaEC*					sat2	dfrA1				aadA1			243	1	N/A
ERR200267	ERR200267	Published	United States	1967	blaEC*													145	6	N/A
ERR200268	ERR200268	Published	France	1994	blaEC*													145	3	N/A
ERR200269	ERR200269	Published	Uzbekistan	2009	blaEC*					sat2	dfrA1				aadA1;aph(3'')-Ib;aph(6)-Id	sul2		145	3	N/A
ERR200270	ERR200270	Published	India	2007	blaEC*													1743	2	N/A
ERR200271	ERR200271	Published	United Kingdom	1952	blaEC*													243	2	N/A
ERR200272	ERR200272	Published	United States	1977	blaEC*													243	2	N/A
ERR200273	ERR200273	Published	India	2006	blaEC*												tet(B)	145	6	N/A
ERR200274	ERR200274	Published	Ethiopia	2007	blaEC*													145	6	N/A
ERR200275	ERR200275	Published	Vietnam	1954	blaEC*													145	6	N/A
ERR200276	ERR200276	Published	United States	1974	blaEC*													1130	6	N/A
ERR200277	ERR200277	Published	United States	1974	blaEC*													1130	6	N/A
ERR200278	ERR200278	Published	France	2006		blaEC-15*												149	12	N/A
ERR200279	ERR200279	Published	Ethiopia	1956		blaEC-15*												149	12	N/A
ERR200280	ERR200280	Published	United Kingdom	1952		blaEC-15*												149	12	N/A
ERR200281	ERR200281	Published	United States	1979		blaEC-15*									aph(3'')-Ib;aph(6)-Id	sul2		149	12	N/A
ERR200282	ERR200282	Published	United States	1956	blaEC*													243	4	N/A
ERR200284	ERR200284	Published	United Kingdom	1952		blaEC-15*												1749	13	N/A
ERR200285	ERR200285	Published	Tunisia	1958		blaEC-15*												1749	13	N/A
ERR200286	ERR200286	Published	United States	1972		blaEC-15*												1749	13	N/A
ERR200288	ERR200288	Published	India	2006	blaEC*									gyrA_D87G				243	5	N/A
ERR200289	ERR200289	Published	Ethiopia	1956	blaEC*													243	5	N/A
ERR200290	ERR200290	Published	Mexico	1950	blaEC*													243	5	N/A
ERR200291	ERR200291	Published	India	1994		blaEC-15*^			catA1*^								tet(B)	1751	14	N/A
ERR200292	ERR200292	Published	Egypt	1994		blaEC-15*^												1752	14	N/A
ERR200293	ERR200293	Published	United States	1957		blaEC-15*^												257	14	N/A
ERR200294	ERR200294	Published	Middle East	1943		blaEC-15*^												257	14	N/A
ERR200295	ERR200295	Published	France	1987	blaEC*													243	4	N/A
ERR200296	ERR200296	Published	United States	1974	blaEC*										aph(3'')-Ib;aph(6)-Id	sul2		243	4	N/A
ERR200297	ERR200297	Published	Senegal	2009	blaEC*													243	4	N/A
ERR200298	ERR200298	Published	Morocco	1987	blaEC*										aph(3'')-Ib;aph(6)-Id	sul2		243	4	N/A
ERR200299	ERR200299	Published	Vietnam	1956		blaEC-15*												1765	15	N/A
ERR200300	ERR200300	Published	Vietnam	1951		blaEC-15*												1765	15	N/A
ERR200301	ERR200301	Published	United States	1974		blaEC-15*										sul2		1765	15	N/A
ERR200304	ERR200304	Published	France	1987	blaEC*										aph(3'')-Ib;aph(6)-Id	sul2	tet(A)	1753	10	N/A
ERR200305	ERR200305	Published	France	1998	blaEC*					sat2	dfrA1				aadA1;aph(3'')-Ib;aph(6)-Id	sul2	tet(A)	1753	10	N/A
ERR200309	ERR200309	Published	Togo	2005	blaEC*			blaOXA-1	catA1	sat2	dfrA1				aadA1*^	sul2	tet(B)	1273	7	N/A
ERR200310	ERR200310	Published	France	2006	blaEC*			blaOXA-1	catA1	sat2	dfrA1				aadA1*^	sul2	tet(B)	1273	8	N/A
ERR200311	ERR200311	Published	United States	1954	blaEC*													1273	9	N/A
ERR200312	ERR200312	Published	United States	1951	blaEC*													1273	9	N/A
ERR200315	ERR200315	Published	United Kingdom	1956		blaEC-15*												1750	12	N/A
ERR200316	ERR200316	Published	United States	1954		blaEC-15*												1750	12	N/A
ERR200317	ERR200317	Published	Vietnam	1953		blaEC-15*												5619	12	N/A
ERR200318	ERR200318	Published	Togo	2007	blaEC*													243	5	N/A
ERR200319	ERR200319	Published	France	2007	blaEC*													243	5	N/A
ERR200320	ERR200320	Published	India	1978	blaEC*													243	5	N/A
ERR200321	ERR200321	Published	Haiti	2007	blaEC*					sat2	dfrA1							243	5	N/A
ERR200322	ERR200322	Published	Mali	2007	blaEC*					sat2	dfrA1				aadA1;aph(3'')-Ib;aph(6)-Id	sul2	tet(A)	243	5	N/A
ERR200323	ERR200323	Published	India	1979	blaEC*													243	5	N/A
ERR200324	ERR200324	Published	Morocco	2007	blaEC*					sat2	dfrA1;dfrA5				aadA1	sul1		243	1	N/A
ERR200325	ERR200325	Published	Mauritania	2007	blaEC*					sat2	dfrA1;dfrA5				aadA1	sul1	tet(A)	243	1	N/A
ERR200326	ERR200326	Published	Canada	1999	blaEC*			blaTEM-1		sat2	dfrA1;dfrA5				aadA1;aph(3'')-Ib;aph(6)-Id	sul1;sul2	tet(A)	243	1	N/A
ERR200327	ERR200327	Published	Egypt	2000	blaEC*			blaTEM-1		sat2	dfrA1				aadA1;aph(3'')-Ib;aph(6)-Id	sul2		243	1	N/A
ERR200328	ERR200328	Published	Indonesia	1954	blaEC*^													1769	11	N/A
ERR200330	ERR200330	Published	Japan	2001	blaEC*					sat2	dfrA1;dfrA5				aadA1	sul1		243	1	N/A
ERR200331	ERR200331	Published	Chad	2007	blaEC*					sat2	dfrA1				aadA1			243	1	N/A
ERR200332	ERR200332	Published	Uzbekistan	2007	blaEC*					sat2	dfrA1				aadA1			243	1	N/A
ERR200333	ERR200333	Published	Morocco	2008	blaEC*					sat2	dfrA1				aadA1			243	1	N/A
ERR200451	ERR200451	Published	Unknown			blaEC-15*							qnrS13				tet(A)*	5613	12	N/A
ERR5888533	ERR5888533	Published	France	1980	blaEC*										aph(3'')-Ib;aph(6)-Id*^	sul2	tet(A)	1273	8	N/A
ERR5888535	ERR5888535	Published	France	2016	blaEC*						dfrA14				aph(6)-Id;aph(3'')-Ib*^	sul2	tet(B)	5475	6	N/A
ERR5888536	ERR5888536	Published	France	2017	blaEC*						dfrA14				aph(6)-Id;aph(3'')-Ib*^	sul2		7385	3	N/A
ERR5888537	ERR5888537	Published	France	2017	blaEC*						dfrA14				aph(6)-Id;aph(3'')-Ib*^	sul2	tet(B)	5475	6	N/A
ERR5888538	ERR5888538	Published	France	2017	blaEC*			blaOXA-1	catA1	sat2	dfrA1				aadA1*^	sul2	tet(B)	1273	7	N/A
ERR5888539	ERR5888539	Published	France	2017	blaEC*												tet(B)	243	4	N/A
ERR5888540	ERR5888540	Published	France	2017	blaEC*					sat2	dfrA1;dfrA5		gyrA_S83L		aadA1	sul1	tet(A)	243	1	N/A
ERR5888541	ERR5888541	Published	France	2017	blaEC*					sat2	dfrA1;dfrA5		gyrA_S83L		aadA1	sul1	tet(A)*	7375	1	N/A
ERR5888542	ERR5888542	Published	France	2017	blaEC*					sat2	dfrA1				aadA1;aph(3'')-Ib;aph(6)-Id	sul2	tet(A)	243	1	N/A
ERR5888543	ERR5888543	Published	France	2017	blaEC*			blaTEM-1	catA1*^		dfrA7				aph(3'')-Ib;aph(6)-Id*^	sul1*;sul2	tet(A)*	145	3	N/A
ERR5888544	ERR5888544	Published	France	2017	blaEC*			blaTEM-1	catA1*^		dfrA7				aph(3'')-Ib;aph(6)-Id*^	sul1*;sul2	tet(A)*	145	3	N/A
ERR5888545	ERR5888545	Published	France	2017	blaEC*			blaOXA-1	catA1	sat2	dfrA1				aadA1*^	sul2	tet(B)	1273	7	N/A
ERR5888546	ERR5888546	Published	France	2017	blaEC*						dfrA14		qnrS1		aph(6)-Id;aph(3'')-Ib*^	sul2	tet(A);tet(B)	5475	6	N/A
ERR5888547	ERR5888547	Published	France	2017	blaEC*												tet(B)	5475	6	N/A
ERR5888548	ERR5888548	Published	France	2017	blaEC*						dfrA14				aph(6)-Id;aph(3'')-Ib*^	sul2	tet(B)	5475	6	N/A
ERR5888549	ERR5888549	Published	France	2017	blaEC*			blaOXA-1	catA1	sat2	dfrA1				aadA1*^	sul2	tet(B)	1273	8	N/A
ERR5888550	ERR5888550	Published	France	2017	blaEC*			blaTEM-1	catA1*^		dfrA7				aph(3'')-Ib;aph(6)-Id*^	sul1*;sul2	tet(A)*	145	3	N/A
ERR5888551	ERR5888551	Published	France	2017	blaEC*			blaTEM-1			dfrA14		qnrS1		aph(3'')-Ib;aph(6)-Id	sul2		145	6	N/A
ERR5888552	ERR5888552	Published	France	2017	blaEC*						dfrA14				aph(6)-Id;aph(3'')-Ib*^	sul2	tet(B)	5475	6	N/A
ERR5888553	ERR5888553	Published	France	2017	blaEC*			blaTEM-1	catA1*^		dfrA7					sul1*		145	3	N/A
ERR5888554	ERR5888554	Published	France	2017	blaEC*						dfrA14				aph(6)-Id;aph(3'')-Ib*^	sul2	tet(B)	5475	6	N/A
ERR5888555	ERR5888555	Published	France	2017	blaEC*			blaTEM-1	catA1*^		dfrA7					sul1*		145	3	N/A
ERR5888556	ERR5888556	Published	France	2017	blaEC*			blaTEM-1	catA1*^									145	3	N/A
ERR5888557	ERR5888557	Published	France	2017	blaEC*					sat2	dfrA1				aadA1;aph(3'')-Ib;aph(6)-Id	sul2	tet(A)	243	5	N/A
ERR5888558	ERR5888558	Published	France	2017	blaEC*													145	3	N/A
ERR5888559	ERR5888559	Published	France	2017	blaEC*			blaTEM-1	catA1*^		dfrA7					sul1*		145	3	N/A
ERR5888560	ERR5888560	Published	France	2017	blaEC*			blaTEM-1	catA1*^		dfrA7				aph(3'')-Ib;aph(6)-Id*^	sul1*;sul2	tet(A)*	145	3	N/A
ERR5888561	ERR5888561	Published	France	2017	blaEC*						dfrA14				aph(6)-Id;aph(3'')-Ib*^	sul2	tet(B)	5475	6	N/A
ERR5888562	ERR5888562	Published	France	2017	blaEC*						dfrA14				aph(6)-Id;aph(3'')-Ib*^	sul2	tet(B)	5475	6	N/A
ERR5888563	ERR5888563	Published	France	2017	blaEC*			blaTEM-1	catA1*^		dfrA7					sul1*		145	3	N/A
ERR5888564	ERR5888564	Published	France	2017	blaEC*			blaTEM-1	catA1*^		dfrA7				aph(3'')-Ib;aph(6)-Id*^	sul1*;sul2	tet(A)*	145	3	N/A
ERR5888565	ERR5888565	Published	France	2017	blaEC*			blaTEM-1	catA1*^		dfrA7				aph(3'')-Ib;aph(6)-Id*^	sul1*;sul2	tet(A)*	145	3	N/A
ERR5888566	ERR5888566	Published	France	2017	blaEC*													243	4	N/A
ERR5888567	ERR5888567	Published	France	2017	blaEC*						dfrA14				aph(6)-Id;aph(3'')-Ib*^	sul2	tet(B)	5475	6	N/A
ERR5888568	ERR5888568	Published	France	2017	blaEC*			blaTEM-1	catA1*^		dfrA7				aph(3'')-Ib;aph(6)-Id*^	sul1*;sul2	tet(A)*	145	3	N/A
ERR5888569	ERR5888569	Published	France	2017	blaEC*						dfrA14				aph(6)-Id;aph(3'')-Ib*^	sul2	tet(B)	5475	6	N/A
ERR5888570	ERR5888570	Published	France	2018	blaEC*			blaTEM-1			dfrA14		qnrS1		aph(3'')-Ib;aph(6)-Id	sul2	tet(A)	145	6	N/A
ERR5888571	ERR5888571	Published	France	2018	blaEC*					sat2	dfrA1;dfrA5		gyrA_S83L		aadA1	sul1	tet(A)*	7375	1	N/A
ERR5888572	ERR5888572	Published	France	2018	blaEC*						dfrA14				aph(6)-Id;aph(3'')-Ib*^	sul2	tet(B)	5475	6	N/A
ERR5888573	ERR5888573	Published	France	2018	blaEC*			blaTEM-1			dfrA14		qnrS1		aph(3'')-Ib;aph(6)-Id	sul2	tet(A)	145	6	N/A
ERR5888574	ERR5888574	Published	France	2018	blaEC*			blaTEM-1			dfrA14		qnrS1		aph(3'')-Ib;aph(6)-Id	sul2	tet(A)	145	6	N/A
ERR5888575	ERR5888575	Published	France	2018	blaEC*			blaTEM-1	catA1*^		dfrA7				aph(3'')-Ib;aph(6)-Id*^	sul1*;sul2	tet(A)*	145	3	N/A
ERR5888576	ERR5888576	Published	France	2018	blaEC*								gyrA_S83L					243	5	N/A
ERR5888577	ERR5888577	Published	France	2018	blaEC*						dfrA14				aph(6)-Id;aph(3'')-Ib*^	sul2	tet(B)	5475	6	N/A
ERR5888578	ERR5888578	Published	France	2018	blaEC*			blaOXA-1	catA1	sat2	dfrA1				aadA1*^	sul2	tet(B)	1273	7	N/A
ERR5888579	ERR5888579	Published	France	2018	blaEC*			blaTEM-1	catA1*^		dfrA7					sul1*		145	3	N/A
ERR5888580	ERR5888580	Published	France	2018	blaEC*										aph(3'')-Ib;aph(6)-Id	sul2	tet(A)	243	4	N/A
ERR5888581	ERR5888581	Published	France	2018	blaEC*			blaTEM-1		sat2	dfrA1;dfrA14		qnrS1		aadA1;aph(6)-Id*^	sul3	tet(A)*	243	1	N/A
ERR5888582	ERR5888582	Published	France	2018	blaEC*			blaTEM-1	catA1*^		dfrA7				aph(3'')-Ib;aph(6)-Id*^	sul1*;sul2	tet(A)*	145	3	N/A
ERR5888583	ERR5888583	Published	France	2018	blaEC*			blaTEM-1	catA1*^		dfrA7				aph(3'')-Ib;aph(6)-Id*^	sul1*;sul2	tet(A)*	145	3	N/A
ERR5888584	ERR5888584	Published	France	2018		blaEC-15*		blaTEM-1			dfrA14				aph(3'')-Ib;aph(6)-Id	sul2	tet(A)	149	12	N/A
ERR5888585	ERR5888585	Published	France	2018	blaEC*			blaTEM-1	catA1*^		dfrA7				aph(3'')-Ib;aph(6)-Id*^	sul1*;sul2	tet(A)*	145	3	N/A
ERR5888586	ERR5888586	Published	France	2018	blaEC*			blaTEM-1			dfrA14		qnrS1		aph(3'')-Ib;aph(6)-Id	sul2	tet(A)	145	6	N/A
ERR5888587	ERR5888587	Published	France	2018	blaEC*			blaTEM-1	catA1*^									145	3	N/A
ERR5888588	ERR5888588	Published	France	2018	blaEC*												tet(B)	145	6	N/A
ERR5888589	ERR5888589	Published	France	2018	blaEC*					sat2	dfrA1				aadA1			243	1	N/A
ERR5888590	ERR5888590	Published	France	2018	blaEC*			blaTEM-1	catA1*^		dfrA7				aph(3'')-Ib;aph(6)-Id*^	sul1*;sul2	tet(A)*	145	3	N/A
ERR5888591	ERR5888591	Published	France	2018	blaEC*													145	3	N/A
ERR5888592	ERR5888592	Published	France	2018	blaEC*			blaTEM-1	catA1*^		dfrA7				aph(3'')-Ib;aph(6)-Id*^	sul1*;sul2	tet(A)*	145	3	N/A
ERR5888593	ERR5888593	Published	France	2018	blaEC*			blaTEM-1	catA1*^		dfrA7				aph(3'')-Ib;aph(6)-Id*^	sul1*;sul2	tet(A)*	145	3	N/A
ERR5888594	ERR5888594	Published	France	2018	blaEC*			blaTEM-1	catA1*^		dfrA7					sul1*		145	3	N/A
ERR5888595	ERR5888595	Published	France	2018	blaEC*			blaTEM-1	catA1*^		dfrA7				aph(3'')-Ib;aph(6)-Id*^	sul1*;sul2	tet(A)*	145	3	N/A
ERR5888596	ERR5888596	Published	France	2018	blaEC*						dfrA14				aph(6)-Id;aph(3'')-Ib*^	sul2	tet(B)	5475	6	N/A
ERR5888597	ERR5888597	Published	France	2018	blaEC*													243	4	N/A
ERR5888598	ERR5888598	Published	France	2018	blaEC*			blaTEM-1	catA1*^		dfrA7				aph(3'')-Ib;aph(6)-Id*^	sul1*;sul2	tet(A)*	145	3	N/A
ERR5888599	ERR5888599	Published	France	2018	blaEC*			blaTEM-1	catA1*^		dfrA7				aph(3'')-Ib;aph(6)-Id*^	sul1*;sul2	tet(A)*	145	3	N/A
ERR5888600	ERR5888600	Published	France	2018	blaEC*													243	4	N/A
ERR5888601	ERR5888601	Published	France	2018	blaEC*			blaTEM-1	catA1*^		dfrA7				aph(3'')-Ib;aph(6)-Id*^	sul1*;sul2	tet(A)*	145	3	N/A
ERR5888602	ERR5888602	Published	France	2018	blaEC*			blaTEM-1			dfrA7				aph(3'')-Ib;aph(6)-Id	sul1*;sul2	tet(A)	145	3	N/A
ERR5888603	ERR5888603	Published	France	2018	blaEC*			blaTEM-1	catA1*^		dfrA7					sul1*		145	3	N/A
ERR5888604	ERR5888604	Published	France	2018	blaEC*			blaTEM-1	catA1*^		dfrA7				aph(3'')-Ib;aph(6)-Id*^	sul1*;sul2	tet(A)*	145	3	N/A
ERR5888605	ERR5888605	Published	France	2018	blaEC*			blaTEM-1	catA1*^		dfrA7					sul1*		145	3	N/A
ERR5888606	ERR5888606	Published	France	2018	blaEC*					sat2	dfrA1		gyrA_D87N;gyrA_S83L;parC_S80I		aadA1;aph(3'')-Ib;aph(6)-Id	sul2	tet(A)	243	5	N/A
ERR5888607	ERR5888607	Published	France	2018	blaEC*			blaTEM-1	catA1*^		dfrA7				aph(3'')-Ib;aph(6)-Id*^	sul1*;sul2	tet(A)*	145	3	N/A
ERR5888608	ERR5888608	Published	France	2018	blaEC*					sat2	dfrA1		gyrA_D87N;gyrA_S83L;parC_S80I		aadA1;aph(3'')-Ib;aph(6)-Id	sul2	tet(A)	243	5	N/A
ERR5888609	ERR5888609	Published	France	2019	blaEC*					sat2	dfrA1				aadA1;aph(3'')-Ib;aph(6)-Id	sul2	tet(A)	243	5	N/A
ERR5888610	ERR5888610	Published	France	2019	blaEC*					sat2	dfrA1;dfrA5		gyrA_S83L		aadA1	sul1	tet(A)*	7375	1	N/A
ERR5888611	ERR5888611	Published	France	2019	blaEC*		blaCTX-M-3			sat2	dfrA1				aadA1;aph(3'')-Ib;aph(6)-Id	sul2		145	3	N/A
ERR5888612	ERR5888612	Published	France	2019	blaEC*						dfrA14				aph(6)-Id;aph(3'')-Ib*^	sul2	tet(A)	243	5	N/A
ERR5888613	ERR5888613	Published	France	2019	blaEC*			blaTEM-1			dfrA7				aph(3'')-Ib;aph(6)-Id	sul2;sul1*^	tet(A)	145	3	N/A
ERR5888614	ERR5888614	Published	France	2019	blaEC*					sat2	dfrA1		gyrA_D87N;gyrA_S83L;parC_S80I		aadA1;aph(3'')-Ib;aph(6)-Id	sul2	tet(A)	243	5	N/A
ERR5888615	ERR5888615	Published	France	2019	blaEC*	blaDHA-1					dfrA17	mph(A)	gyrA_S83L;qnrB4			sul1		243	5	N/A
ERR5888616	ERR5888616	Published	France	2019	blaEC*								gyrA_S83L					243	5	N/A
ERR5888617	ERR5888617	Published	France	2019	blaEC*						dfrA14				aph(6)-Id;aph(3'')-Ib*^	sul2	tet(B)	5475	6	N/A
ERR5888618	ERR5888618	Published	France	2019	blaEC*					sat2	dfrA1		gyrA_S83L		aadA1;aph(3'')-Ib;aph(6)-Id	sul2	tet(A)	243	1	N/A
ERR5888619	ERR5888619	Published	France	2019	blaEC*				catA1*		dfrA7				aph(3'')-Ib;aph(6)-Id	sul1*;sul2	tet(A)	243	5	N/A
ERR5888620	ERR5888620	Published	France	2019	blaEC*			blaOXA-1	catA1	sat2	dfrA1				aadA1*^	sul2*^	tet(B)	1273	8	N/A
ERR5888621	ERR5888621	Published	France	2019	blaEC*			blaTEM-1			dfrA14		qnrS1		aph(3'')-Ib;aph(6)-Id	sul2		145	6	N/A
ERR5888622	ERR5888622	Published	France	2019		blaEC-15*		blaLAP-2;blaTEM-1			dfrA14		qnrS1		aph(6)-Id;aph(3'')-Ib*^	sul2	tet(A)	8734	12	N/A
ERR5888623	ERR5888623	Published	France	2019	blaEC*			blaTEM-1			dfrA14		qnrS1		aph(3'')-Ib;aph(6)-Id	sul2	tet(A)	145	6	N/A
ERR5888624	ERR5888624	Published	France	2019	blaEC*			blaTEM-1	catA1*^		dfrA7					sul1*		145	3	N/A
ERR5888625	ERR5888625	Published	France	2019	blaEC*			blaTEM-1	catA1*^		dfrA7				aph(3'')-Ib;aph(6)-Id*^	sul1*;sul2	tet(A)*	145	3	N/A
ERR5888626	ERR5888626	Published	France	2019	blaEC*				catA1*		dfrA7		qnrB19			sul1*		243	5	N/A
ERR5888627	ERR5888627	Published	France	2019	blaEC*													243	4	N/A
ERR5888628	ERR5888628	Published	France	2019	blaEC*						dfrA14				aph(6)-Id;aph(3'')-Ib*^	sul2	tet(A)	243	5	N/A
ERR5888629	ERR5888629	Published	France	2019	blaEC*			blaTEM-1			dfrA14		qnrS1		aph(3'')-Ib;aph(6)-Id	sul2	tet(A)	145	6	N/A
ERR5888630	ERR5888630	Published	France	2020		blaEC-15*^												1751	14	N/A
ERR5888631	ERR5888631	Published	France	2020	blaEC*					sat2*				gyrA_D87G	aadA1;aph(3'')-Ib;aph(6)-Id	sul2		243	5	N/A
ERR5888632	ERR5888632	Published	France	2020	blaEC*			blaTEM-1	catA1*^		dfrA7				aph(3'')-Ib;aph(6)-Id*^	sul1*;sul2	tet(A)*	145	3	N/A
ERR5888633	ERR5888633	Published	France	2020	blaEC*										aph(3'')-Ib;aph(6)-Id	sul2	tet(A)	243	4	N/A
ERR5888634	ERR5888634	Published	France	2020	blaEC*			blaTEM-1			dfrA7				aph(3'')-Ib;aph(6)-Id	sul2;sul1*^	tet(A)	145	3	N/A
ERR5888635	ERR5888635	Published	France	2020	blaEC*			blaTEM-1			dfrA14				aph(3'')-Ib;aph(6)-Id	sul2	tet(A)	1753	10	N/A
ERR5888636	ERR5888636	Published	India	1930	blaEC*													1273	8	N/A
ERR6005747	ERR6005747	Published	India	2008	blaEC*			blaTEM-1			dfrA14		qnrS1		aph(3'')-Ib;aph(6)-Id	sul2	tet(A)	145	6	Clade 3
ERR6005748	ERR6005748	Published	India	2008	blaEC*			blaTEM-1			dfrA14		qnrS1		aph(3'')-Ib;aph(6)-Id	sul2		243	4	Clade 2
ERR6005750	ERR6005750	Published	Pakistan	2008	blaEC*			blaOXA-1*^			dfrA7				aph(3'')-Ib;aph(6)-Id;aadA1*^	sul1*;sul2	tet(B)	145	6	Clade 3
ERR6005751	ERR6005751	Published	Pakistan	2008	blaEC*													243	4	Clade 2
ERR6005753	ERR6005753	Published	The Gambia	2008	blaEC*			blaTEM-1			dfrA14		qnrS1		aph(3'')-Ib;aph(6)-Id	sul2	tet(A)	145	6	Clade 3
ERR6005754	ERR6005754	Published	Kenya	2008	blaEC*			blaTEM-1		sat2	dfrA1;dfrA5				aadA1	sul1	tet(A)	243	1	Clade 2
ERR6005759	ERR6005759	Published	Bangladesh	2009	blaEC*					sat2	dfrA1				aadA1;aph(3'')-Ib;aph(6)-Id	sul2	tet(A)	243	1	Clade 2
ERR6005760	ERR6005760	Published	Bangladesh	2008	blaEC*					sat2	dfrA1		gyrA_S83L		aadA1			243	1	Clade 2
ERR6005762	ERR6005762	Published	Bangladesh	2008	blaEC*					sat2	dfrA1				aadA1;aph(3'')-Ib;aph(6)-Id	sul2	tet(A)	243	1	Clade 2
ERR6005766	ERR6005766	Published	Bangladesh	2009	blaEC*								gyrA_D87Y					243	5	Clade 2
ERR6005768	ERR6005768	Published	The Gambia	2008	blaEC*					sat2	dfrA1				aadA1;aph(3'')-Ib;aph(6)-Id	sul2	tet(A)	243	1	Clade 2
ERR6005769	ERR6005769	Published	The Gambia	2009	blaEC*			blaTEM-1			dfrA14		qnrS1		aph(3'')-Ib;aph(6)-Id	sul2	tet(A)	145	6	Clade 3
ERR6005770	ERR6005770	Published	India	2008	blaEC*			blaTEM-1			dfrA14		qnrS1		aph(3'')-Ib;aph(6)-Id	sul2		243	4	Clade 2
ERR6005771	ERR6005771	Published	India	2009	blaEC*			blaTEM-1			dfrA14		qnrS1		aph(3'')-Ib;aph(6)-Id	sul2		243	4	Clade 2
ERR6005774	ERR6005774	Published	Kenya	2009	blaEC*			blaTEM-1			dfrA7				aph(3'')-Ib;aph(6)-Id	sul1*;sul2	tet(A)	145	3	Clade 3
ERR6005775	ERR6005775	Published	Kenya	2008	blaEC*				catA1		dfrA7				aph(3'')-Ib;aph(6)-Id	sul1*;sul2		243	4	Clade 2
ERR6005776	ERR6005776	Published	Mozambique	2009	blaEC*						dfrA14				aph(6)-Id;aph(3'')-Ib*^	sul2	tet(A)	145	3	Clade 3
ERR6005777	ERR6005777	Published	Mozambique	2008	blaEC*						dfrA14				aph(6)-Id;aph(3'')-Ib*^	sul2	tet(A)	145	3	Clade 3
ERR6005778	ERR6005778	Published	Bangladesh	2009	blaEC*					sat2	dfrA1				aadA1;aph(3'')-Ib;aph(6)-Id	sul2	tet(A)	145	3	Clade 3
ERR6005779	ERR6005779	Published	Bangladesh	2009	blaEC*					sat2	dfrA1		gyrA_D87Y		aadA1;aph(3'')-Ib;aph(6)-Id	sul2	tet(A)	243	1	Clade 2
ERR6005780	ERR6005780	Published	Bangladesh	2009	blaEC*			blaTEM-1			dfrA14		qnrS1		aph(3'')-Ib;aph(6)-Id	sul2	tet(A)	145	6	Clade 3
ERR6005782	ERR6005782	Published	Bangladesh	2009	blaEC*			blaTEM-1			dfrA14		qnrS1		aph(3'')-Ib;aph(6)-Id	sul2	tet(A)	145	6	Clade 3
ERR6005783	ERR6005783	Published	Bangladesh	2009	blaEC*					sat2	dfrA1				aadA1;aph(3'')-Ib;aph(6)-Id	sul2	tet(A)	243	1	Clade 2
ERR6005784	ERR6005784	Published	Bangladesh	2009	blaEC*			blaOXA-1	catA1*	sat2	dfrA1		gyrA_D87Y		aadA1*	sul2	tet(B)	1273	7	Clade 3
ERR6005785	ERR6005785	Published	Bangladesh	2009	blaEC*			blaTEM-1			dfrA14		qnrS1		aph(3'')-Ib;aph(6)-Id	sul2	tet(A)	145	6	Clade 3
ERR6005786	ERR6005786	Published	Bangladesh	2009	blaEC*			blaTEM-1			dfrA14		qnrS1		aph(3'')-Ib;aph(6)-Id	sul2	tet(A)	145	6	Clade 3
ERR6005787	ERR6005787	Published	Bangladesh	2009	blaEC*			blaTEM-1			dfrA14		qnrS1		aph(3'')-Ib;aph(6)-Id	sul2	tet(A)	1753	10	Clade 1
ERR6005795	ERR6005795	Published	The Gambia	2009	blaEC*					sat2	dfrA1				aadA1	sul2	tet(B)	145	3	Clade 3
ERR6005796	ERR6005796	Published	Kenya	2010	blaEC*			blaTEM-1			dfrA7				aph(3'')-Ib;aph(6)-Id	sul2;sul1*^	tet(A)	145	3	Clade 3
ERR6005798	ERR6005798	Published	Bangladesh	2009	blaEC*					sat2	dfrA1				aadA1;aph(3'')-Ib;aph(6)-Id	sul2	tet(A)	243	1	Clade 2
ERR6005801	ERR6005801	Published	Pakistan	2010	blaEC*			blaTEM-1			dfrA14		qnrS1		aph(3'')-Ib;aph(6)-Id	sul2	tet(A)	243	4	Clade 2
ERR6005802	ERR6005802	Published	Bangladesh	2010	blaEC*					sat2	dfrA1		gyrA_D87Y		aadA1			145	3	Clade 3
ERR6005805	ERR6005805	Published	India	2010	blaEC*			blaTEM-1			dfrA14		qnrS1		aph(3'')-Ib;aph(6)-Id	sul2	tet(A)	145	6	Clade 3
ERR6005808	ERR6005808	Published	Kenya	2010	blaEC*			blaTEM-1			dfrA14		qnrS1		aph(3'')-Ib;aph(6)-Id	sul2	tet(A)	145	6	Clade 3
ERR6005809	ERR6005809	Published	Kenya	2008	blaEC*			blaTEM-1		sat2	dfrA1;dfrA14				aadA1;aph(6)-Id;aph(3'')-Ib*^	sul2	tet(A)	243	1	Clade 2
ERR6005810	ERR6005810	Published	The Gambia	2010	blaEC*			blaTEM-1	catA1*^		dfrA7				aph(3'')-Ib;aph(6)-Id*^	sul1*;sul2	tet(A)*	145	3	Clade 3
ERR6005811	ERR6005811	Published	The Gambia	2010	blaEC*			blaTEM-1	catA1*^		dfrA7				aph(3'')-Ib;aph(6)-Id*^	sul1*;sul2	tet(A)*	145	3	Clade 3
ERR6005812	ERR6005812	Published	Pakistan	2009	blaEC*					sat2	dfrA1				aadA1;aph(3'')-Ib;aph(6)-Id	sul2		243	5	Clade 2
ERR6005813	ERR6005813	Published	Pakistan	2010	blaEC*					sat2	dfrA1				aadA1;aph(3'')-Ib;aph(6)-Id	sul2		243	5	Clade 2
ERR6005814	ERR6005814	Published	Pakistan	2010	blaEC*					sat2	dfrA1				aadA1;aph(3'')-Ib;aph(6)-Id	sul2		243	5	Clade 2
ERR6005815	ERR6005815	Published	Pakistan	2008	blaEC*					sat2	dfrA1				aadA1;aph(3'')-Ib;aph(6)-Id	sul2		243	5	Clade 2
ERR6005828	ERR6005828	Published	Kenya	2010	blaEC*			blaTEM-1			dfrA14		qnrS1		aph(3'')-Ib;aph(6)-Id	sul2	tet(A)	145	6	Clade 3

## Sheet: Notes
S. boydii clade	Clade names displayed are in accordance with the designations determined in: Kania, D.A., et al., Genome diversity of Shigella boydii. Pathog Dis, 2016. 74(4): p. ftw027. N/A represents isolates that were not included in this previous study
